# Supplementary material for: Impaired cortical actin dynamics via lanosterol-dependent HMG-CoA reductase downregulation mediates IFN-α-induced mast cell stabilization
Source: J Biol Chem. 2026 May 16;302(7):113161. doi: 10.1016/j.jbc.2026.113161 (PMC13279192; doi:10.1016/j.jbc.2026.113161)
Supplement: Figure S1 [file mmc1.xlsx]

## Sheet: Fig S1A(Left mRNA)
Fig S1A.(Left) IFN-α treatment dose vs. CYP51A1 mRNA expression (48 hrs)
Repeat-1
Con.(ng/mL)	β-Actin (Housekeeping)			51A1			Avg-β-actin	Avg-51A1	△Ct(51A1)	△△Ct(51A1)	2^-△△Ct1(51A1)
	Ct1	Ct2	Ct3	Ct1	Ct2	Ct3
0	14.08	14.03	13.98	24.24	24.14	24.03	14.03	24.1367	10.1067	-0.00333333	1.00231
50	13.99	14.18	14.37	24.49	24.53	24.57	14.18	24.53	10.35	0.24	0.846745
100	14.51	14.47	14.43	25.44	25.46	25.47	14.47	25.4567	10.9867	0.876667	0.544624
200	14.37	14.37	14.36	25.76	25.85	25.94	14.3667	25.85	11.4833	1.37333	0.385998
Repeat-2
Con.(ng/mL)	β-Actin (Housekeeping)			51A1			Avg-β-actin	Avg-51A1	△Ct(51A1)	△△Ct(51A1)	2^-△△Ct1(51A1)
	Ct1	Ct2	Ct3	Ct1	Ct2	Ct3
0	13.585	13.645	13.615	23.495	23.505	23.5	13.615	23.5	9.885	0	1
50	13.68	13.7	13.69	23.9	23.775	23.8375	13.69	23.8375	10.1475	0.2625	0.833642
100	13.7	13.72	13.71	24.44	24.57	24.505	13.71	24.505	10.795	0.91	0.532185
200	13.615	13.595	13.605	25.05	25.055	25.0525	13.605	25.0525	11.4475	1.5625	0.338564
Repeat-3
Con.(ng/mL)	β-Actin (Housekeeping)			51A1			Avg-β-actin	Avg-51A1	△Ct(51A1)	△△Ct(51A1)	2^-△△Ct1(51A1)
	Ct1	Ct2	Ct3	Ct1	Ct2	Ct3
0	13.94	14.21	14.075	23.425	23.445	23.435	14.075	23.435	9.36	0	1
50	13.945	14.04	13.9925	23.575	23.755	23.665	13.9925	23.665	9.6725	0.3125	0.805245
100	14.14	14.02	14.08	24.35	24.305	24.3275	14.08	24.3275	10.2475	0.8875	0.54055
200	14.02	13.995	14.0075	24.89	24.945	24.9175	14.0075	24.9175	10.91	1.55	0.34151

## Sheet: Fig S1A(Left protein)
Fig S1A.(Left)IFN-α treatment does vs. CYP51A1 protein expression
Repeat-1
Time (hrs)	Chemoluminescence		Relative Band Intensity
	CYP51A1	β-Actin
0	45303	31215	1
50	35912	30346	0.8
100	27408	30095	0.6
200	10006	31524	0.2
Repeat-2
Time (hrs)	Chemoluminescence		Relative Band Intensity
	CYP51A1	β-Actin
0	24087	31911	1
50	19254	32014	0.8
100	15965	33912	0.6
150	10009	31109	0.4
200	6987	30176	0.3
Repeat-3
Time (hrs)	Chemoluminescence		Relative Band Intensity
	CYP51A1	β-Actin
0	45098	59143	1
50	35376	58176	0.8
100	28154	59116	0.6
200	13678	58489	0.3

## Sheet: Fig S1A(Right mRNA)
Fig S1A.(Right) IFN-α treatment time vs. CYP51A1 mRNA expression (200 ng/mL)
Repeat-1
Time (hrs)	β-actin (Housekeeping)			51A1			Avg-β-actin	Avg-51A1	△Ct(51A1)	△△Ct(51A1)	2^-△△Ct1(51A1)
	Ct1	Ct2	Ct3	Ct1	Ct2	Ct3
0	12.92	12.77	12.845	22.56	22.46	22.51	12.845	22.51	9.665	0	1
3	12.95	13.01	12.98	22.73	22.73	22.73	12.98	22.73	9.75	0.085	0.942785
12	13.08	12.94	13.01	22.97	23.13	23.05	13.01	23.05	10.04	0.375	0.771105
24	12.84	12.87	12.855	23.54	23.46	23.5	12.855	23.5	10.645	0.98	0.50698
48	12.97	12.75	12.86	24.13	24.04	24.085	12.86	24.085	11.225	1.56	0.339151
Repeat-2
Time (hrs)	β-actin (Housekeeping)			51A1			Avg-β-actin	Avg-51A1	△Ct(51A1)	△△Ct(51A1)	2^-△△Ct1(51A1)
	Ct1	Ct2	Ct3	Ct1	Ct2	Ct3
0	14.58	14.48	14.53	25.24	25.03	25.135	14.53	25.135	10.605	0	1
3	14.6	14.74	14.67	25.33	25.32	25.325	14.67	25.325	10.655	0.05	0.965936
12	14.39	14.61	14.5	25.47	25.43	25.45	14.5	25.45	10.95	0.345	0.787308
24	14.44	14.51	14.475	26.06	26.02	26.04	14.475	26.04	11.565	0.96	0.514057
48	14.37	14.36	14.365	26.36	26.34	26.35	14.365	26.35	11.985	1.38	0.384219
Repeat-3
Time (hrs)	β-actin (Housekeeping)			51A1			Avg-β-actin	Avg-51A1	△Ct(51A1)	△△Ct(51A1)	2^-△△Ct1(51A1)
	Ct1	Ct2	Ct3	Ct1	Ct2	Ct3
0	14.24	14.305	14.2725	23.295	23.155	23.225	14.2725	23.225	8.9525	0	1
24	14.04	14.15	14.095	23.81	23.75	23.78	14.095	23.78	9.685	0.7325	0.60186
48	13.995	14.04	14.0175	24.45	24.405	24.4275	14.0175	24.4275	10.41	1.4575	0.364124
72	14.005	14.06	14.0325	24.61	24.74	24.675	14.0325	24.675	10.6425	1.69	0.309927
Repeat-4
Time (hrs)	β-actin (Housekeeping)			51A1			Avg-β-actin	Avg-51A1	△Ct(51A1)	△△Ct(51A1)	2^-△△Ct1(51A1)
	Ct1	Ct2	Ct3	Ct1	Ct2	Ct3
0	13.72	13.57	13.645	22.51	22.51	22.51	13.645	22.51	8.865	0	1
12	13.65	13.62	13.635	22.61	22.73	22.67	13.635	22.67	9.035	0.17	0.888843
24	13.84	14.01	13.925	23.64	23.63	23.635	13.925	23.635	9.71	0.845	0.556711
48	13.66	13.66	13.66	24.02	24.04	24.03	13.66	24.03	10.37	1.505	0.35233
72	13.57	13.67	13.62	24.22	24.19	24.205	13.62	24.205	10.585	1.72	0.303549
Repeat-5
Time (hrs)	β-actin (Housekeeping)			51A1			Avg-β-actin	Avg-51A1	△Ct(51A1)	△△Ct(51A1)	2^-△△Ct1(51A1)
	Ct1	Ct2	Ct3	Ct1	Ct2	Ct3
0	13.42	13.74	13.58	22.9	22.37	22.635	13.58	22.635	9.055	0	1
24	13.54	13.7	13.62	23.62	23.64	23.63	13.62	23.63	10.01	0.955	0.515842
48	13.48	13.47	13.475	23.92	23.86	23.89	13.475	23.89	10.415	1.36	0.389582
72	13.62	13.7	13.66	24.21	24.36	24.285	13.66	24.285	10.625	1.57	0.336808

## Sheet: Fig S1A(Right protein)
Fig S1A.(Right) IFN-α treatment time vs. CYP51A1 protein expression
Exp-1
Time (hrs)	Chemoluminescence		Relative Band Intensity
	CYP51A1	β-Actin
0	49357	31843	1
12	38217	30203	0.8
24	30226	31963	0.6
48	22001	31827	0.4
72	12557	33057	0.2
Exp-2
Time (hrs)	Chemoluminescence		Relative Band Intensity
	CYP51A1	β-Actin
0	49902	32111	1
12	44679	31509	0.9
24	31800	32609	0.6
36	25535	31587	0.5
48	15621	31436	0.3
72	9826	31057	0.2
Exp-2
Time (hrs)	Chemoluminescence		Relative Band Intensity
	CYP51A1	β-Actin
0	47980	60004	1
12	39387	61056	0.8
24	30376	62008	0.6
48	20165	60234	0.4
72	10706	61587	0.2

## Sheet: Fig S1B
	Fig S1B IFN-α treatment time vs. LAN and DHLAN conc.
Repeat-1
Time (hrs)	Protein Conc. (mg/mL)	Volume (mL)	Area Under Curve (AUC)												T=AUC INO (50 mM)/ AUC INO sample	LAN (ng/mL)	DHLAN (ng/mL)	LAN (mM)*T	DHLAN*T	Total volume (extraction)	Total LAN (ng/mL)	Total DHLAN (ng/mL)	Total LAN/ Toral Prot (ng/mg protein)	Total/DHLAN/ Total protein (ng/mg protein)
			INO		LAN		DHLAN		INO Avg	LAN Avg	DHLAN Avg	INO SD	LAN SD	DHLAN SD
			Sample 1	Sample 2	Sample 1	Sample 2	Sample 1	Sample 2
0 h	6	0.3	0.672	0.665	0.7623	0.843	0.331	0.342	0.6685	0.80265	0.3365	0.0035	0.04035	0.0055	T = 148.849/ 147.385= 1.0099	7.94718	4.5307	8.02586	4.57556	20uL	2.40776	1.37267	1.33764	0.762593
12 h			0.68	0.675	1.4074	1.3845	0.609	0.622	0.6775	1.39595	0.6155	0.0025	0.01145	0.0065		13.916	8.60965	14.0538	8.69488		4.21613	2.60847	2.34229	1.44915
24 h			0.6732	0.663	2.68	2.3604	1.167	1.245	0.6681	2.5202	1.206	0.0051	0.1598	0.039		25.2264	17.2427	25.4761	17.4134		7.64283	5.22402	4.24602	2.90223
48 h			0.6724	0.654	3.8731	3.7863	1.686	1.704	0.6632	3.8297	1.695	0.0092	0.0434	0.009		38.4004	24.3918	38.7806	24.6333		11.6342	7.38999	6.46343	4.10555
72 h			0.6733	0.665	4.7513	4.6965	2.068	2.145	0.66915	4.7239	2.1065	0.00415	0.0274	0.0385		47.3964	30.4079	47.8656	30.7089		14.3597	9.21268	7.9776	5.11816
Repeat-2
Time (hrs)	Protein Conc. (mg/mL)	Volume (mL)	Area Under Curve (AUC)												T=AUC INO (50 mM)/ AUC INO sample	LAN (ng/mL)	DHLAN (ng/mL)	LAN (mM)*T	DHLAN*T	Total volume (extraction)	Total LAN (ng/mL)	Total DHLAN (ng/mL)	Total LAN/ Toral Prot (ng/mg protein)	Total/DHLAN/ Total protein (ng/mg protein)
			INO		LAN		DHLAN		INO Avg	LAN Avg	DHLAN Avg	INO SD	LAN SD	DHLAN SD
			Sample 1	Sample 2	Sample 1	Sample 2	Sample 1	Sample 2
0 h	6	0.3	0.6636	0.6743	0.782	0.7598	0.373	0.364	0.66895	0.7709	0.3685	0.00535	0.0111	0.0045	T = 158.345/ 157.331= 1.00644	7.62777	4.99854	7.67689	5.03073	20uL	2.30307	1.50922	1.27948	0.838455
12 h			0.6606	0.6632	1.3895	1.4678	0.621	0.635	0.6619	1.42865	0.628	0.0013	0.03915	0.007		14.245	8.7924	14.3367	8.84902		4.30101	2.65471	2.38945	1.47484
24 h			0.6582	0.6754	2.595	2.687	1.074	1.156	0.6668	2.641	1.115	0.0086	0.046	0.041		26.4416	15.9123	26.6119	16.0148		7.98358	4.80443	4.43532	2.66913
48 h			0.6624	0.679	3.909	3.743	1.745	1.83445	0.6707	3.826	1.78973	0.0083	0.083	0.044725		38.3632	25.7767	38.6102	25.9427		11.5831	7.7828	6.43504	4.32378
72 h			0.6699	0.6854	4.854	4.709	2.109	2.21	0.67765	4.7815	2.1595	0.00775	0.0725	0.0505		47.9759	31.1827	48.2848	31.3836		14.4854	9.41507	8.04747	5.23059
