# Supplementary material for: Impaired cortical actin dynamics via lanosterol-dependent HMG-CoA reductase downregulation mediates IFN-α-induced mast cell stabilization
Source: J Biol Chem. 2026 May 16;302(7):113161. doi: 10.1016/j.jbc.2026.113161 (PMC13279192; doi:10.1016/j.jbc.2026.113161)
Supplement: Figure S2 [file mmc2.xlsx]

## Sheet: Fig S2A
Fig S2A. IFN-α+co-treatment signaling
Repeat-1
			Chemoluminescence										Relative Band Intensity
			Phosph					Total
			PLCγ	LAT	SYK	LYN	FCRγ	PLCγ	LAT	SYK	LYN	FCRγ	PLCγ	LAT	SYK	LYN	FCRγ
-Ag	-IFN-α	None	3978	4318	4818	3508	5018	43678	62038	21328	62038	68918	1	1	1	1	1
	+IFN-α	None	4568	4788	4648	3878	4618	44278	58708	24058	61228	69068	1.13276	1.17174	0.855244	1.1201	0.918288
+Ag	-IFN-α	None	44758	47578	43278	48858	85468	43778	58428	25168	63468	70318	11.2257	11.6993	7.61205	13.6138	16.6932
	+IFN-α	None	9868	47238	43258	48758	85878	45198	57918	26408	65278	71438	2.39722	11.718	7.25127	13.2092	16.5103
		MVL	43978	48318	44068	49718	86718	44858	58328	25038	65038	71228	10.7645	11.9016	7.79125	13.519	16.7209
		FoH	44198	47848	43858	48028	85488	41618	57418	24778	64208	70838	11.6606	11.9727	7.83549	13.2283	16.5745
		GGoH	43778	47168	44268	47918	85278	44268	57218	24928	63468	71348	10.8584	11.8438	7.86114	13.3519	16.4156
		SQL	10278	47478	43038	47938	86148	45018	58348	24958	64118	70918	2.5068	11.6907	7.63353	13.222	16.6836
		TBN	43878	46948	44118	47618	86708	43808	57188	24528	63858	72098	10.9974	11.7947	7.96227	13.1872	16.5173
Repeat-2
			Chemoluminescence										Relative Band Intensity
			Phosph					Total
			PLCγ	LAT	SYK	LYN	FCRγ	PLCγ	LAT	SYK	LYN	FCRγ	PLCγ	LAT	SYK	LYN	FCRγ
-Ag	-IFN-α	None	3273	3773	4163	4843	3683	50273	47603	47573	46373	63963	1	1	1	1	1
	+IFN-α	None	4313	3953	4623	5063	3843	51223	47503	47223	46563	63603	1.29331	1.04991	1.11873	1.04116	1.04935
+Ag	-IFN-α	None	39693	48513	42323	42653	65363	51863	47583	46913	46913	62833	11.7556	12.8633	10.3095	8.70577	18.0664
	+IFN-α	None	8773	47923	43273	42863	64863	52053	47353	47323	46273	63413	2.58876	12.7686	10.4496	8.86963	17.7642
		MVL	38913	48023	43553	42363	65373	50183	47613	46783	47023	63283	11.9104	12.7254	10.6386	8.62635	17.9407
		FoH	38463	48643	42853	42583	66053	52143	47613	46773	46413	63653	11.3302	12.8897	10.4698	8.78511	18.0219
		GGoH	39893	48283	43253	42833	66313	51723	47323	47203	46573	63473	11.8468	12.8727	10.4713	8.80633	18.1442
		SQL	8063	47853	42963	42743	65483	50273	47883	47023	46283	63473	2.46349	12.6088	10.4409	8.84289	17.9171
		TBN	39203	47523	42183	42313	66733	50103	47283	46373	46203	63013	12.0183	12.6808	10.395	8.76909	18.3924
Repeat-3
			Chemoluminescence										Relative Band Intensity
			Phosph					Total
			PLCγ	LAT	SYK	LYN	FCRγ	PLCγ	LAT	SYK	LYN	FCRγ	PLCγ	LAT	SYK	LYN	FCRγ
-Ag	-IFN-α	None	3041	5781	4171	3351	12361	30171	16971	26881	32161	41231	1	1	1	1	1
	+IFN-α	None	3201	6071	4121	3381	12051	30231	16521	26501	32451	41361	1.05053	1.07877	1.00218	0.999936	0.971857
+Ag	-IFN-α	None	26731	34561	48651	37571	95681	30051	16931	26561	32561	41881	8.8253	5.9925	11.8046	11.0741	7.62042
	+IFN-α	None	10171	35171	48701	37411	98561	29671	17181	26611	33471	41811	3.40099	6.00953	11.7946	10.7272	7.86294
		MVL	28421	34711	48691	36881	95811	29941	17431	26361	34281	41751	9.41773	5.84587	11.904	10.3253	7.65453
		FoH	28751	35211	48681	37631	95611	30161	17611	26321	33061	41871	9.45759	5.86947	11.9196	10.9241	7.61666
		GGoH	28801	35121	48511	36421	95901	30201	17581	26181	32581	41921	9.46149	5.86446	11.9415	10.7286	7.63065
		SQL	9681	35671	48711	37911	95471	30211	17461	26391	32851	41771	3.17928	5.99723	11.8953	11.0757	7.62372
		TBN	26421	34481	48351	37401	95161	30521	17241	26761	32481	41581	8.58863	5.87113	11.6442	11.0512	7.63369

## Sheet: Fig S2B
Fig S2B. siRNA+co-treatment signaling
Repeat-1
			Chemoluminescence										Relative Band Intensity
			Phosph					Total
			PLCγ	LAT	SYK	LYN	FCRγ	PLCγ	LAT	SYK	LYN	FCRγ	PLCγ	LAT	SYK	LYN	FCRγ
-Ag	CTRL	None	2981	4606	3417	4070	3459	55325	57510	41313	53689	82172	1.07265	1.03565	1.11659	1.04018	1.04947
	51A1	None	2810	4434	3246	3899	3287	55940	57336	43821	53500	81949	1	1	1	1	1
+Ag	CTRL	none	49541	54766	56955	48687	60636	59577	55874	43665	53620	79018	16.554	12.6746	17.6089	12.4591	19.1315
	51A1	None	12807	54031	52220	57153	59901	58696	55125	42252	57212	78943	4.34365	12.6744	16.6849	13.7073	18.9175
		MVL	49832	55056	57245	48978	60926	59926	56171	43888	53940	79396	16.5542	12.6743	17.6086	12.4592	19.1315
		FoH	50122	55347	57535	49268	61217	60274	56466	44111	54259	79773	16.5544	12.6747	17.6084	12.4593	19.132
		GGoH	49568	54792	56981	48714	60662	59609	55901	43685	53649	79053	16.5541	12.6745	17.6089	12.4593	19.1312
		SQL	12348	55572	54761	57694	60442	59345	55677	42670	52527	80967	4.14218	12.9066	17.3254	15.0712	18.6112
		TBN	49700	54924	57113	48846	60794	59768	56036	43786	53795	79224	16.554	12.6744	17.609	12.4591	19.1315
Repeat-2
			Chemoluminescence										Relative Band Intensity
			Phosph					Total
			PLCγ	LAT	SYK	LYN	FCRγ	PLCγ	LAT	SYK	LYN	FCRγ	PLCγ	LAT	SYK	LYN	FCRγ
-Ag	CTRL	None	3589	6419	4201	3691	4733	80976	84188	60378	78571	120441	1.0872	1.03787	1.12849	1.06917	1.0536
	51A1	None	3338	6166	3950	3440	4480	81880	83932	64065	78293	120113	1	1	1	1	1
+Ag	CTRL	none	72473	80154	83372	61218	88783	87226	81783	63836	78469	115804	20.3808	13.3409	21.1826	17.756	20.555
	51A1	None	18474	79074	76411	63663	87702	85931	80682	61758	83750	115694	5.27354	13.3408	20.0672	17.3008	20.3241
		MVL	72901	80580	83798	61646	89209	87739	82219	64163	78940	116360	20.3813	13.3407	21.1823	17.7735	20.555
		FoH	73327	81008	84224	62072	89637	88251	82653	64491	79409	116914	20.3815	13.3412	21.1817	17.7906	20.5557
		GGoH	72513	80192	83410	61258	88821	87273	81822	63865	78512	115856	20.3811	13.3409	21.1826	17.7579	20.5546
		SQL	17800	81339	80147	64458	88498	86885	81493	62373	76863	118669	5.02535	13.5863	20.8408	19.0864	19.9944
		TBN	72707	80386	83604	61452	89015	87507	82021	64013	78727	116107	20.381	13.3407	21.1828	17.7655	20.555
Repeat-3
			Chemoluminescence										Relative Band Intensity
			Phosph					Total
			PLCγ	LAT	SYK	LYN	FCRγ	PLCγ	LAT	SYK	LYN	FCRγ	PLCγ	LAT	SYK	LYN	FCRγ
-Ag	CTRL	None	4094	5534	3759	4320	4580	69807	72576	52050	62358	95588	1.06748	1.03784	1.12574	1.04916	0.939437
	51A1	None	3878	5316	3543	4103	4862	70586	72355	55228	62137	95328	1	1	1	1	1
+Ag	CTRL	none	60902	67356	70061	59847	74608	73299	68725	53644	62277	91908	15.1232	13.3397	20.3584	14.5534	15.9161
	51A1	None	15524	66449	64211	70305	73699	72211	67800	51897	66468	91821	3.91301	13.3396	19.2866	16.0185	15.7371
		MVL	61261	67714	70418	60207	74966	73730	69092	53918	62651	92349	15.1234	13.3393	20.3581	14.5535	15.9161
		FoH	61619	68074	70776	60565	75325	74161	69456	54194	63023	92789	15.1234	13.34	20.3574	14.5536	15.9165
		GGoH	60935	67388	70092	59881	74639	73339	68758	53668	62311	91949	15.1232	13.3396	20.3583	14.5537	15.9156
		SQL	14958	68352	67350	70973	74368	73013	68482	52414	61002	94182	3.72893	13.585	20.0299	17.6197	15.4819
		TBN	61098	67551	70255	60044	74803	73535	68925	53792	62482	92148	15.1232	13.3395	20.3586	14.5534	15.9162
