# Supplementary material for: Impaired cortical actin dynamics via lanosterol-dependent HMG-CoA reductase downregulation mediates IFN-α-induced mast cell stabilization
Source: J Biol Chem. 2026 May 16;302(7):113161. doi: 10.1016/j.jbc.2026.113161 (PMC13279192; doi:10.1016/j.jbc.2026.113161)
Supplement: Figure S3 [file mmc3.xlsx]

## Sheet: Fig S3A
Fig S3A.siRNA and co-treatment vs protein expression
Repeat-1
	Chemoluminescence		Relative Band Intensity
	Soluble	β-Actin
None	50499	26340	1
siRNA	15073	24742	0.317759
siRNA+MVL	50140	26893	0.972474
siRNA+FOH	49025	26446	0.96692
siRNA+GGOH	49592	26572	0.973465
siRNA+SQL	15649	26254	0.310902
siRNA+TBN	50906	26447	1.00398
Repeat-2
	Chemoluminescence		Relative Band Intensity
	Soluble	β-Actin
None	60074	29878	1
siRNA	18521	29707	0.310078
siRNA+MVL	59866	30567	0.974075
siRNA+FOH	58176	29989	0.964821
siRNA+GGOH	60668	30765	0.980771
siRNA+SQL	18449	29400	0.312098
siRNA+TBN	59101	30616	0.960089
Repeat-3
	Chemoluminescence		Relative Band Intensity
	Soluble	β-Actin
None	80023	39990	1
siRNA	24154	39354	0.306716
siRNA+MVL	79745	40678	0.979671
siRNA+FOH	78456	39569	0.990849
siRNA+GGOH	80605	40355	0.998162
siRNA+SQL	25645	39634	0.323349
siRNA+TBN	79567	40345	0.985553

## Sheet: Fig S3B
Fig S3B.siRNA siRNA and co-treatment vs actin MFI
Repeat-1	No Triton		Triton
	Ctrl	siRNA	Ctrl	siRNA	siRNA+MNL	siRNA+FOH	siRNA+GGOH	siRNA+SQL	siRNA+TBN
MFI after bankground subtraction	29731	42310	14585	41896	13692	14523	15595	44433	14695
	30444	46959	15242	46447	17675	16584	16706	49152	16695
Normalized	1	1.42309	0.490565	1.40917	0.460529	0.48848	0.524537	1.4945	0.494265
	1	1.54247	0.500657	1.52565	0.580574	0.544738	0.548745	1.61451	0.548384
Repeat-2	No Triton		Triton
	Ctrl	siRNA	Ctrl	siRNA	siRNA+MVL	siRNA+FOH	siRNA+GGOH	siRNA+SQL	siRNA+TBN
MFI after bankground subtraction	32410	47964	16475	49146.5	16975	15676	18710.5	46191.5	16182.5
	32621.5	49770.5	17009	45388	15549	17054.5	15378	49522.5	18049
Normalized	1	1.47991	0.508331	1.5164	0.523758	0.483678	0.577306	1.42522	0.499306
	1.00653	1.53565	0.524807	1.40043	0.479759	0.526211	0.474483	1.528	0.556896
