# Supplementary material for: Impaired cortical actin dynamics via lanosterol-dependent HMG-CoA reductase downregulation mediates IFN-α-induced mast cell stabilization
Source: J Biol Chem. 2026 May 16;302(7):113161. doi: 10.1016/j.jbc.2026.113161 (PMC13279192; doi:10.1016/j.jbc.2026.113161)
Supplement: Figure S4 [file mmc4.xlsx]

## Sheet: Fig S4A
Fig S4A siRNA and CD treatment vs protein expression
Repeat-1
	Chemoluminescence		Relative Band Intensity
	HMGCR	β-Actin
CTRL	91675	63936	1
51A1	21003	65524	0.22355
CTRL+CD3	90688	63300	0.999173
51A1+CD3	21089	63548	0.231445
CTRL+CD20	89804	63478	0.986659
51A1+CD20	91208	65096	0.977177
Repeat-2
Time (hrs)	Chemoluminescence		Relative Band Intensity
	HMGCR	β-Actin
CTRL	81605	66034	1
51A1	19711	67365	0.236769
CTRL+CD3	80623	69014	0.945306
51A1+CD3	19945	66878	0.241325
CTRL+CD20	80124	67109	0.966124
51A1+CD20	81223	65998	0.995862
Repeat-3
Time (hrs)	Chemoluminescence		Relative Band Intensity
	HMGCR	β-Actin
CTRL	58530	42954	1
51A1	13938	45536	0.224632
CTRL+CD3	57404	43437	0.969856
51A1+CD3	14534	43560	0.244863
CTRL+CD20	57565	42687	0.989664
51A1+CD20	58026	42909	0.992429

## Sheet: Fig S4B(Left)
Fig S4B.(Left) Degranulation-IFN-α± CD concentration dependent
Repeat-1
	Conc. (nM)	-Ag						+Ag
		Supernatant (O.D.)		Pellet Lysate (O.D.)		Degranulation (%)		Supernatnat (O.D.)		Pellet Lysate (O.D.)		Degranulation (%)
-IFN-α	0	0.09	0.064	0.845	0.854	0.00842788	-0.00840065	0.831	0.884	0.854	0.848	0.390471	0.414803
	3.2	0.089	0.08	0.853	0.876	0.00770218	0.00187559	0.834	0.845	0.845	0.834	0.395403	0.404636
	20	0.089	0.098	0.874	0.884	0.0075	0.0129271	0.865	0.875	0.854	0.836	0.404517	0.416275
+IFN-α	0	0.09	0.085	0.876	0.845	0.00810221	0.00519481	0.521	0.486	0.837	0.853	0.254879	0.232849
	3.2	0.09	0.086	0.858	0.876	0.00828817	0.00561622	0.597	0.564	0.859	0.864	0.285088	0.26795
	20	0.07	0.08	0.875	0.854	-0.0043956	0.00192864	0.904	0.933	0.854	0.849	0.42033	0.434077
Repeat-2
	Conc. (nM)	- Ag						+ Ag
		Supernatant (O.D.)		Pellet Lysate (O.D.)		Degranulation (%)		Supernatnat (O.D.)		Pellet Lysate (O.D.)		Degranulation (%)
-IFN-α	0	0.076	0.081	0.789	0.774	-0.00176087	0.00179565	0.829	0.817	0.842	0.794	0.394533	0.410221
	3.2	0.059	0.079	0.783	0.795	-0.0128297	0.00139179	0.836	0.832	0.796	0.805	0.417643	0.411805
	20	0.09	0.086	0.794	0.804	0.00902464	0.00617072	0.854	0.863	0.78	0.813	0.433059	0.421491
+IFN-α	0	0.086	0.083	0.809	0.865	0.0061287	0.00379987	0.442	0.453	0.795	0.753	0.225112	0.243775
	3.2	0.079	0.094	0.7967	0.804	0.0013885	0.0116239	0.458	0.487	0.784	0.804	0.237076	0.246791
	20	0.077	0.089	0.813	0.809	0	0.00816327	0.775	0.78	0.795	0.785	0.391018	0.397732
Repeat-3
	Conc. (nM)	- Ag						+ Ag
		Supernatant (O.D.)		Pellet Lysate (O.D.)		Degranulation (%)		Supernatnat (O.D.)		Pellet Lysate (O.D.)		Degranulation (%)
-IFN-α	0	0.079	0.09	0.846	0.886	-0.00361783	0.00342519	0.934	0.914	0.805	0.815	0.455313	0.442223
	3.2	0.064	0.09	0.827	0.826	-0.0139007	0.00370183	0.934	0.924	0.84	0.832	0.438848	0.438438
	20	0.079	0.08	0.864	0.887	-0.00353414	-0.00280767	0.916	0.894	0.827	0.814	0.437459	0.434339
+IFN-α	0	0.087	0.08	0.847	0.858	0.001638	-0.00291309	0.436	0.453	0.841	0.826	0.208142	0.221023
	3.2	0.086	0.078	0.854	0.865	0.000974184	-0.00417268	0.526	0.505	0.842	0.831	0.254357	0.246881
	20	0.068	0.079	0.864	0.846	-0.01064	-0.00361783	0.837	0.84	0.834	0.844	0.40128	0.398313

## Sheet: Fig S4(Right)
Fig S4B.(Right) TNF-α-IFN-α± CytD concentration dependent
Repeat-1
	Con. (nM)	­Ag		+Ag
		TNF.Con		TNF.Con
-IFN-α	0	11.54	20.34	646	648
	3.2	12.54	24.65	656	678
	20	10.43	6.43	636	636
+IFN-α	0	17.54	30.65	368	380
	3.2	14.76	19.54	360	364
	20	10.65	12.65	686	703
Repeat-2
	Con. (nM)	­Ag		+Ag
		TNF.Con		TNF.Con
-IFN-α	0	35.76	70.54	587	623
	3.2	10.65	5.54	710	735
	20	30.76	20.54	698	717
+IFN-α	0	65.65	87.65	340	353
	3.2	34.56	34.65	434	390
	20	43.54	50.76	589	640
Repeat-3
	Con. (nM)	­Ag		+Ag
		TNF.Con		TNF.Con
-IFN-α	0	64.43	54.76	748	684
	3.2	65.35	57.24	694	686
	20	40.45	48.86	703	684
+IFN-α	0	6.75	10.54	400	365
	3.2	54.65	74.54	485	508
	20	69.54	43.76	680	700

## Sheet: Fig S4C(Left)
Fig S4C.(Left)siRNA ± CytD 3nM Calcium
Repeat 1	CTRL-CytD		CTRL+CytD		CTRL		51A1		CytD		51A1+CytD
Time(Sec×10)	Replicate 1	Replicate 2	Replicate 1	Replicate 2	Replicate 1	Replicate 2	Replicate 1	Replicate 2	Replicate 1	Replicate 2	Replicate 1	Replicate 2
0	1.0326	0.9674	0.9782	1.0218	0.9785	1.0341	1.1228	1.0472	1.0525	1.1475	1.1347	1.0503
1	1.0295	0.9705	0.9654	1.0146	0.9585	1.0567	1.0441	1.1201	1.0437	1.1543	1.1501	1.0331
2	1.0414	0.9386	1.0256	0.9744	1.0776	1.1008	1.1555	1.0329	1.097	0.985	1.1215	1.0125
3	1.0183	0.9417	0.974	1.026	3.6887	3.5443	2.0994	1.8776	3.3148	3.7672	2.0508	1.8432
4	1.0404	0.9596	0.9917	0.9683	3.3236	3.6368	1.8533	2.0085	3.2122	3.6318	1.9942	1.8092
5	0.9471	1.0129	0.9851	0.9549	3.1825	3.3901	1.9893	1.8007	3.1426	3.4074	2.0037	1.8063
6	1.0264	0.9736	0.9753	1.0247	2.9917	3.1171	1.9296	1.736	3.2472	2.8928	1.8934	1.7178
7	0.9498	1.0302	0.9908	0.9692	2.9461	2.9637	1.8132	1.6426	3.0748	2.8152	1.7301	1.5617
8	1.0434	0.9566	0.9874	0.9726	2.8407	2.7359	1.6782	1.525	2.5746	2.8374	1.5424	1.6642
9	0.9707	1.0293	1.0032	0.9968	2.5483	2.7693	1.4831	1.6369	2.4703	2.8297	1.5497	1.4503
10	0.9587	1.0413	1.0211	0.9789	2.4574	2.5082	1.458	1.554	2.3277	2.5803	1.5547	1.4495
11	0.9453	1.0147	0.9972	0.9428	2.2844	2.5156	1.3998	1.5352	2.4687	2.2373	1.4247	1.5853
12	0.9903	1.0097	1.0249	0.9551	2.1397	2.3619	1.4772	1.3354	2.0643	2.3237	1.383	1.522
13	1.0225	0.9575	0.9825	0.9775	2.134	2.271	1.4499	1.3551	2.0261	2.2339	1.4582	1.3518
14	0.9591	1.0409	1.0017	0.9983	2.0232	2.1618	1.4686	1.334	1.9526	2.1834	1.4851	1.3199
15	0.9469	1.0131	0.9453	1.0147	1.9691	2.1753	1.4367	1.2763	2.133	1.955	1.3375	1.4685
16	0.9576	1.0224	0.9606	1.0194	1.9595	2.1315	1.36	1.261	2.1301	1.8519	1.3533	1.4477
Repeat 2	CTRL-CytD		CTRL+CytD		CTRL		51A1		CytD		51A1+CytD
Time(Sec×10)	Replicate 1	Replicate 2	Replicate 1	Replicate 2	Replicate 1	Replicate 2	Replicate 1	Replicate 2	Replicate 1	Replicate 2	Replicate 1	Replicate 2
0	1.0552	0.9912	0.9321	1.0521	0.9452	1.0112	1.0821	1.0112	1.0312	1.1012	1.1121	1.0121
1	1.0312	0.9852	0.9412	1.0112	0.9121	1.0821	1.0212	1.1652	1.0112	1.1312	1.1312	0.9852
2	1.0512	0.9121	1.0312	0.9412	1.0412	1.0621	1.1121	0.9852	1.0652	0.9251	1.1012	1.0012
3	1.0112	0.9251	0.9821	1.0212	3.5121	3.2251	2.1521	1.7412	3.2251	3.4112	2.0121	1.7012
4	1.0312	0.9412	1.0012	0.9312	3.1251	3.5512	1.8112	1.9521	3.0512	3.4112	1.8812	1.8512
5	0.9251	1.0312	0.9712	0.9412	3.0112	3.1512	1.9512	1.6812	3.0112	3.3251	2.0251	1.7112
6	1.0512	0.9512	0.9512	1.0312	2.8112	3.0512	1.8512	1.7212	3.3112	2.6512	1.8112	1.6912
7	0.9251	1.0512	1.0012	0.9412	2.7512	2.8112	1.8112	1.5812	2.8512	2.7512	1.7012	1.5812
8	1.0652	0.9412	0.9652	0.9852	2.8121	2.4512	1.6512	1.5112	2.4112	2.8112	1.4812	1.6512
9	0.9412	1.0512	0.9952	1.0112	2.4512	2.6112	1.4812	1.6112	2.4812	2.6512	1.5512	1.4012
10	0.9612	1.0312	1.0412	0.9512	2.5121	2.3812	1.4512	1.5512	2.2212	2.5512	1.5012	1.4512
11	0.9121	1.0412	1.0012	0.9312	2.1112	2.5512	1.3251	1.5512	2.4512	2.1112	1.3812	1.5812
12	1.0012	0.9952	1.0512	0.9251	2.1812	2.2112	1.4812	1.2812	2.1012	2.2212	1.3412	1.5121
13	1.0512	0.9251	0.9612	1.0012	2.1512	2.1012	1.4012	1.3512	2.0812	2.1112	1.4512	1.2812
14	0.9312	1.0512	1.0112	0.9712	1.9012	2.2112	1.4812	1.2512	1.8121	2.1812	1.4812	1.2512
15	0.9512	1.0012	0.9121	1.0412	1.9512	2.0112	1.4212	1.2121	2.1512	1.8212	1.3012	1.4012
16	0.9251	1.0512	0.9712	1.0112	1.8812	2.1812	1.3512	1.2512	2.1812	1.7212	1.3252	1.4112

## Sheet: Fig S4C(Right)
Fig S4C(Right)siRNA ± CytD 20nM Calcium
Repeat 1	CTRL-CytD		CTRL+CytD		CTRL		51A1		CytD		51A1+CytD
Time(Sec×10)	Replicate 1	Replicate 2	Replicate 1	Replicate 2	Replicate 1	Replicate 2	Replicate 1	Replicate 2	Replicate 1	Replicate 2	Replicate 1	Replicate 2
0	1.0497	0.9503	1.0355	0.9645	1.0472	0.9654	1.1262	1.0438	1.0513	1.1487	1.0771	0.9755
1	1.0579	0.9421	1.0471	0.9329	1.0609	0.9543	1.1158	1.0482	1.1446	1.0534	1.0628	0.951
2	0.9401	1.0399	0.9431	1.0569	1.1251	1.0533	1.1582	1.0298	1.0781	1.0039	1.023	1.0922
3	1.0113	0.9487	0.9555	1.0445	3.4152	3.8178	1.8701	2.1059	3.6614	3.4206	3.2494	3.5636
4	0.9571	1.0429	1.0314	0.9286	3.3108	3.6496	2.0362	1.8258	3.2294	3.6146	3.1926	3.5078
5	1.0243	0.9357	0.9237	1.0163	3.0895	3.4831	1.8099	1.9801	3.4426	3.1074	3.343	2.9696
6	1.0331	0.9669	1.0341	0.9659	3.2135	2.8953	1.9331	1.7329	3.2432	2.8968	3.1176	2.8912
7	0.9342	1.0458	1.0234	0.9366	3.1061	2.8037	1.6747	1.7813	3.039	2.851	2.8959	2.7139
8	0.9647	1.0353	0.9499	1.0101	2.9403	2.6363	1.5201	1.6839	2.6017	2.8103	2.5124	2.7042
9	0.9416	1.0584	0.9614	1.0386	2.7744	2.5432	1.4861	1.6339	2.6827	2.4173	2.3864	2.6312
10	0.956	1.044	1.0421	0.9579	2.5949	2.3707	1.4519	1.5601	2.5903	2.3177	2.1895	2.4161
11	0.9319	1.0281	0.9325	1.0075	2.502	2.298	1.3968	1.5392	2.4674	2.2386	2.0999	2.3001
12	1.0584	0.9416	1.0302	0.9498	2.3815	2.1201	1.4765	1.3355	2.0528	2.2952	2.1732	2.0384
13	0.9414	1.0386	1.0341	0.9259	2.0801	2.3249	1.3357	1.4703	2.1271	1.9329	2.1735	1.9415
14	1.0495	0.9505	0.9657	1.0343	1.9823	2.2027	1.3421	1.4599	2.1488	1.9272	2.1601	1.9449
15	1.0382	0.9218	1.0343	0.9257	1.9729	2.1715	1.4117	1.3003	2.0312	1.8488	1.9628	2.1116
16	1.0272	0.9528	0.9497	1.0303	2.1537	1.9373	1.2552	1.3668	1.9699	1.8121	1.8941	2.1069
Repeat 2	Cyp-CytD		Cyp+CytD		CTRL		CYP		CytD		Cyp+CytD
Time(Sec×10)	Replicate 1	Replicate 2	Replicate 1	Replicate 2	Replicate 1	Replicate 2	Replicate 1	Replicate 2	Replicate 1	Replicate 2	Replicate 1	Replicate 2
0	1.0112	0.9854	1.0521	0.9812	1.0821	0.9921	1.1521	1.0652	1.0821	1.1821	1.1021	0.9982
1	1.0821	0.9652	1.0721	0.9512	1.0921	0.9852	1.1412	1.0752	1.1721	1.0821	1.0921	0.9752
2	0.9652	1.0621	0.9652	1.0821	1.1521	1.0852	1.1821	1.0521	1.1021	1.0212	1.0412	1.1212
3	1.0112	0.9412	0.9512	1.0212	3.8521	3.9912	2.1521	2.2512	3.8212	3.6521	3.4121	3.7521
4	0.9251	1.0112	1.0212	0.9121	3.6121	3.5512	2.1012	1.7512	3.1521	3.5212	3.0512	3.3121
5	1.0112	0.9121	0.9212	1.0212	3.1521	3.4212	1.7121	1.9521	3.2512	2.9512	3.2512	2.8512
6	1.0521	0.9512	1.0512	0.9512	3.0512	2.7512	1.8512	1.6112	3.0112	2.7121	2.8512	2.6121
7	0.9121	1.0412	1.0121	0.9121	2.8121	2.5121	1.5121	1.7121	2.7121	2.6121	2.6121	2.4121
8	0.9512	1.0212	0.9512	1.0121	2.6121	2.3121	1.4112	1.5512	2.3121	2.5121	2.2121	2.4121
9	0.9121	1.0521	0.9612	1.0412	2.3121	2.1121	1.3512	1.4512	2.4512	2.1512	2.0112	2.3121
10	0.9512	1.0412	1.0521	0.9512	2.1121	1.9512	1.2512	1.4512	2.2121	1.9512	1.8512	2.1512
11	0.9121	1.0312	0.9121	1.0112	1.9512	1.8512	1.2512	1.3512	2.0512	1.8512	1.7512	1.9512
12	1.0612	0.9512	1.0412	0.9412	1.8512	1.7512	1.3512	1.2121	1.7512	1.9512	1.8512	1.7512
13	0.9412	1.0512	1.0512	0.9251	1.7512	1.6512	1.2121	1.3121	1.8512	1.6512	1.8512	1.6112
14	1.0512	0.9512	0.9512	1.0412	1.6512	1.5512	1.2512	1.3512	1.8512	1.6512	1.8512	1.6112
15	1.0412	0.9121	1.0512	0.9251	1.6112	1.5112	1.3121	1.2121	1.7512	1.5112	1.6112	1.8112
16	1.0412	0.9412	0.9412	1.0412	1.7512	1.6112	1.1512	1.2512	1.6112	1.5112	1.5112	1.8112

## Sheet: Fig S4D
Fig S4D.siRNA ± CytD concentration dependent signalosome
Repeat-1
		Chemoluminescence				Relative Band Intensity
		Phosph		Total
SiRNA	CD(nM)	PLCγ	LAT	PLCγ	LAT	PLCγ	pLAT	pPLCγ
CTRL	0	3738	4546	4464	58237	1	1	1
51A1	0	3762	4500	4621	57172	1.02517	1.00832	1.05445
CTRL	20	3673	4483	4471	58760	0.973865	0.977364	0.992654
51A1	20	3930	4580	4409	58785	1.04156	0.998087	0.978472
CTRL	0	38632	51098	58882	57341	10.4964	11.4158	13.3965
51A1	0	12865	51485	15096	57474	3.48737	11.4757	3.42661
CTRL	3	39917	50940	58019	57777	10.7637	11.2947	13.1006
51A1	3	11305	51279	14370	57765	3.04906	11.3722	3.24539
CTRL	20	40156	51436	59282	57353	10.9082	11.489	13.4847
51A1	20	38054	51340	59894	58103	10.2038	11.3195	13.4481
Repeat-2
		Chemoluminescence				Relative Band Intensity
		Phosph		Total
SiRNA	CD(nM)	PLCγ	LAT	PLCγ	LAT	PLCγ	pLAT	pPLCγ
CTRL	0	4428	5479	5372	75277	1	1	1
51A1	0	4460	5419	5576	73893	1.02609	1.00757	1.05742
CTRL	20	4344	5397	5381	75957	0.972247	0.976215	0.992708
51A1	20	4678	5523	5301	75990	1.04655	0.998572	0.977525
CTRL	0	49791	65996	76116	74112	11.4213	12.2346	14.3918
51A1	0	16294	66500	19194	74285	3.7289	12.2993	3.62068
CTRL	3	51461	65791	74994	74679	11.7148	12.104	14.072
51A1	3	14266	66232	18250	74664	3.24822	12.1876	3.42514
CTRL	20	51772	66436	76636	74128	11.8732	12.3135	14.4869
51A1	20	49039	66311	77431	75103	11.1004	12.1308	14.4472
Repeat-3
		Chemoluminescence				Relative Band Intensity
		Phosph		Total
SiRNA	CD(nM)	PLCγ	LAT	PLCγ	LAT	PLCγ	pLAT	pPLCγ
CTRL	0	3782	5917	3802	81299	1	1	1
51A1	0	3817	5853	4022	79804	1.02816	1.00771	1.07768
CTRL	20	4692	5829	5811	82034	1.2295	0.976301	1.51471
51A1	20	5052	5965	5725	82069	1.32327	0.998654	1.49166
CTRL	0	48518	66020	66949	74785	13.9461	12.1295	19.1427
51A1	0	12342	66564	15474	74972	3.53875	12.199	4.41343
CTRL	3	50322	65798	65738	75397	14.3472	11.9906	18.6438
51A1	3	10151	66275	14454	75381	2.89475	12.0801	4.10015
CTRL	20	50658	66495	67511	74802	14.5579	12.214	19.299
51A1	20	47706	66360	68369	75855	13.5192	12.02	19.2729
