# Supplementary material for: Impaired cortical actin dynamics via lanosterol-dependent HMG-CoA reductase downregulation mediates IFN-α-induced mast cell stabilization
Source: J Biol Chem. 2026 May 16;302(7):113161. doi: 10.1016/j.jbc.2026.113161 (PMC13279192; doi:10.1016/j.jbc.2026.113161)
Supplement: Figure S5 [file mmc5.xlsx]

## Sheet: Fig S5A
	Fig S5A No. of peritoneal cells
		Cell no.			Cell no.
		Repeat 1			Repeat 2
		Mouse 1	Mouse 2	Mouse 3	Mouse 1	Mouse 2	Mouse 3
	CTRL	3.2	2.8	3.3	3.4	3.6	3
	IFN-a	3	3.2	3	3.1	3.4	3.6
	TBN	3.2	3.1	2.8	3.6	3.4	3.2
	DXM	2.8	3	3	3.2	3.2	2.6

## Sheet: Fig S5B
Fig S5B Percentage of FceRI+·c-Kit+ Mast cell
	FceRI+·c-Kit+ (%)			FceRI+·c-Kit+ (%)
	Repeat 1			Repeat 2
	Mouse 1	Mouse 2	Mouse 3	Mouse 1	Mouse 2	Mouse 3
CTRL	1.88	2.15	2.06	2.14	2.19	1.96
IFN-a	2.2	2.13	2.08	1.86	1.88	2.18
TBN	2.23	2.04	1.89	2.07	2.1	2.01
DXM	1.82	1.96	2.21	2.03	2.06	2.12
